# Supplementary material for: ﻿The genus Blepharicera Macquart, 1843 newly recorded from Sichuan, China with descriptions of three new species (Diptera, Blephariceridae)
Source: Zookeys. 2022 Feb 4;1085:51–68. doi: 10.3897/zookeys.1085.75885 (PMC8837499; doi:10.3897/zookeys.1085.75885)
Supplement: XML Treatment for Blepharicera gengdica [file zookeys.1085.75885-treatment1.xml]

<!DOCTYPE tp:taxon-treatment
  PUBLIC "-//TaxonX//DTD Taxonomic Treatment Publishing DTD v0 20100105//EN" "tax-treatment-NSO.dtd">
<tp:taxon-treatment xmlns:tp="http://www.plazi.org/taxpub"><tp:treatment-meta><kwd-group><label>Taxon classification</label><kwd>
                <named-content content-type="kingdom">Animalia</named-content>
              </kwd><kwd>
                <named-content content-type="order">Diptera</named-content>
              </kwd><kwd>
                <named-content content-type="family">Blephariceridae</named-content>
              </kwd></kwd-group><mixed-citation publication-type="journal"><person-group><name><surname>Zhang</surname><given-names>Xiao</given-names></name><name><surname>Kang</surname><given-names>Zehui</given-names></name></person-group><article-title>﻿The genus <italic><tp:taxon-name><tp:taxon-name-part taxon-name-part-type="genus" reg="Blepharicera">Blepharicera</tp:taxon-name-part></tp:taxon-name></italic> Macquart, 1843 newly recorded from Sichuan, China with descriptions of three new species (<tp:taxon-name><tp:taxon-name-part taxon-name-part-type="order">Diptera</tp:taxon-name-part></tp:taxon-name>, <tp:taxon-name><tp:taxon-name-part taxon-name-part-type="family">Blephariceridae</tp:taxon-name-part></tp:taxon-name>)</article-title><source>Zookeys</source><day>04</day><month>02</month><year>2022</year><volume>1085</volume><fpage>51</fpage><lpage>68</lpage><pub-id pub-id-type="doi">10.3897/zookeys.1085.75885</pub-id></mixed-citation></tp:treatment-meta><tp:nomenclature><label>﻿</label><tp:taxon-name>
              <object-id xmlns:xlink="http://www.w3.org/1999/xlink" content-type="arpha" xlink:type="simple">9EA94DB6-AF1F-52BE-944E-F7F8348C6EC8</object-id>
              <tp:taxon-name-part taxon-name-part-type="genus" reg="Blepharicera">Blepharicera</tp:taxon-name-part>
              <tp:taxon-name-part taxon-name-part-type="species" reg="gengdica">gengdica</tp:taxon-name-part>
              <object-id xmlns:xlink="http://www.w3.org/1999/xlink" content-type="zoobank" xlink:type="simple">http://zoobank.org/C46F8572-AFF6-45C0-A8D8-5783D5B8015B</object-id>
            </tp:taxon-name><tp:taxon-status xmlns:xlink="http://www.w3.org/1999/xlink" xlink:type="simple">sp. nov.</tp:taxon-status><xref ref-type="fig" rid="F2">Figs 2</xref><xref ref-type="fig" rid="F3">, 3</xref></tp:nomenclature><tp:treatment-sec sec-type="diagnosis" id="SECID0ECLAE"><title>Diagnosis.</title><p>Compound eye with dorsal division 1/20 as large as ventral division in male. Rs 1.5 times as long as r-m. Cercus triangular. Dorsal branch of gonostylus short; ventral branch longer and broader than dorsal branch, round apically. Outer gonocoxal lobe transparent, S-shaped; inner gonocoxal lobe digitiform. Dorsal carina apparent, tip slightly blunt.</p></tp:treatment-sec><tp:treatment-sec sec-type="description" id="SECID0EHLAE"><title>Description.</title><p><bold>Male.</bold> Body length 4.50 mm, wing length 5.75 mm, wing width 2.00 mm.</p><p><bold><italic>Head</italic></bold> (Figs <xref ref-type="fig" rid="F2">2a</xref>, <xref ref-type="fig" rid="F3">3a, b</xref>) pruinose, uniformly brownish black with black hairs. Compound eyes dichoptic, interocular ridge absent; each compound eye divided, callis oculi absent; dorsal division contiguous with ventral division, 1/20 as large as ventral division; dorsal division with 6–7 rows of ommatidia, ommatidia red-orange, larger in diameter, with omatrichia; ventral division black with omatrichia. Ocelli black. Scape and pedicel oval, brown with dark brown hairs; first flagellomere conical, basal 1/2 light brown, apical 1/2 brown, with brownish black hairs; other flagellomeres cylindrical, brown with brownish black hairs; ultimate flagellomere 1.3 times length of penultimate flagellomere. Clypeus oval, brownish black, twice as long as the width; labrum brown; labellum brown with brownish black hairs; proboscis about 0.67 times length of head width. Palpus with five segments, 1<sup>st</sup> segment almost invisible; 2<sup>nd</sup> and 3<sup>rd</sup> segments cylindrical, brownish yellow with brown hairs; 4<sup>th</sup> segment cylindrical, slightly swollen apically, brownish yellow with brown hairs; 5<sup>th</sup> segment slender, brownish yellow with brown hairs; relative length of distal four segments as 1.0: 1.2: 1.5: 2.9.</p><fig id="F2" position="float" orientation="portrait"><object-id xmlns:xlink="http://www.w3.org/1999/xlink" content-type="doi" xlink:type="simple">10.3897/zookeys.1085.75885.figure2</object-id><object-id xmlns:xlink="http://www.w3.org/1999/xlink" content-type="arpha" xlink:type="simple">36BC69A7-7A60-59AA-B48E-41037D387CA3</object-id><label>Figure 2.</label><caption><p><italic><tp:taxon-name><tp:taxon-name-part taxon-name-part-type="genus" reg="Blepharicera">Blepharicera</tp:taxon-name-part><tp:taxon-name-part taxon-name-part-type="species" reg="gengdica">gengdica</tp:taxon-name-part></tp:taxon-name></italic> sp. nov. <bold>a</bold> habitus of male, lateral view <bold>b</bold> thorax, dorsal view <bold>c</bold> wing. Scale bars: 1.0 mm (<bold>a</bold>); 0.25 mm (<bold>b, c</bold>).</p></caption><graphic xmlns:xlink="http://www.w3.org/1999/xlink" xlink:href="zookeys-1085-051-g002.jpg" position="float" orientation="portrait" xlink:type="simple" id="oo_641890.jpg"><uri content-type="original_file" xlink:type="simple">https://binary.pensoft.net/fig/641890</uri></graphic></fig><p><bold><italic>Thorax</italic></bold> (Fig. <xref ref-type="fig" rid="F2">2b</xref>) pruinose. Pronotum and propleuron brown without hairs. Mesonotum dark brown with middle area of posterior margin light brown; scutellum dark brown with middle area light brown, with numerous hairs grouped at posterolateral corner; episternum dark brown; anepimeron light brown, katepimeron dark brown. Relative length of femur, tibiae and 1<sup>st</sup> to 5<sup>th</sup> tarsomeres in fore leg as 15: 15: 10.5: 4.3: 2.8: 1.3: 1, in mid leg as 15.5: 14.5: 9.0: 4.0: 2.5: 1: 1, in hind leg as 19.6: 17.6: 7.4: 2.4: 1.6: 1: 1. Fore coxa dark brown with brown hairs; mid and hind coxae pale with brownish black hairs; trochanters pale, anterior margin with black spot apically, with brownish black hairs; fore and mid femora light yellow basally and gradually darkened to dark brown apically, with brownish black hairs; hind femur light yellow basally and gradually darkened to brownish yellow apically, with brownish black hairs; fore and mid tibiae dark brown with brownish black hairs; hind tibia brownish yellow with brown hairs; tarsomeres dark brown with brownish black hairs; claw dark brown. Tibial spurs 0–0–0. Wing (Fig. <xref ref-type="fig" rid="F2">2c</xref>) slightly brown apically, apical 1/3 of sc brown; veins brown. Sc rudimentary, not ending at base of Rs; Rs straight, 1.5 times as long as r-m; R<sub>4</sub> wavy, the length from end of R<sub>1</sub> to end of R<sub>4</sub> shorter than length from end of R<sub>4</sub> to end of R<sub>5</sub>; r-m straight, including angle between r-m and Rs less than 90 degrees; the length from end of M<sub>1</sub> to end of M<sub>2</sub> longer than the length from end of M<sub>2</sub> to end of CuA<sub>1</sub>. Base of halter pale, apex of halter grey with brownish black hairs.</p><fig id="F3" position="float" orientation="portrait"><object-id xmlns:xlink="http://www.w3.org/1999/xlink" content-type="doi" xlink:type="simple">10.3897/zookeys.1085.75885.figure3</object-id><object-id xmlns:xlink="http://www.w3.org/1999/xlink" content-type="arpha" xlink:type="simple">5F76D636-D9CE-5465-8E13-CC4BE6891AFC</object-id><label>Figure 3.</label><caption><p><italic><tp:taxon-name><tp:taxon-name-part taxon-name-part-type="genus" reg="Blepharicera">Blepharicera</tp:taxon-name-part><tp:taxon-name-part taxon-name-part-type="species" reg="gengdica">gengdica</tp:taxon-name-part></tp:taxon-name></italic> sp. nov. <bold>a</bold> male head, frontal view <bold>b</bold> male head, lateral view <bold>c</bold> male genitalia, dorsal view <bold>d</bold> male genitalia, ventral view <bold>e</bold> aedegal complex, dorsal view <bold>f</bold> tip of dorsal paramere, lateral view. Scale bars: 0.25 mm (<bold>a, b</bold>); 0.10 mm (<bold>c–f</bold>). Abbreviations: cerc = cercus; d ca = dorsal carina; d pa = dorsal paramere; ep = epandrium; gl = gonocoxal lobe; gs = gonostylus; gx = gonocoxite; hyd = hypandrium.</p></caption><graphic xmlns:xlink="http://www.w3.org/1999/xlink" xlink:href="zookeys-1085-051-g003.jpg" position="float" orientation="portrait" xlink:type="simple" id="oo_641891.jpg"><uri content-type="original_file" xlink:type="simple">https://binary.pensoft.net/fig/641891</uri></graphic></fig><p><bold><italic>Abdomen</italic>.</bold> First tergum dark brown with middle area pale, 2<sup>nd</sup> tergum dark brown, 3<sup>rd</sup> to 5<sup>th</sup> terga dark brown with basal 1/3 brownish yellow, 6<sup>th</sup> to 8<sup>th</sup> terga dark brown; 1<sup>st</sup> to 7<sup>th</sup> sterna brownish yellow with brownish black stripes laterally; abdomen with brownish black hairs. Male genitalia (Fig. <xref ref-type="fig" rid="F3">3c–f</xref>) dark brown. Epandrium trapeziform, posterior margin concaved medially, with several brown hairs. Cercus triangular, inner margin bulge, with several brown hairs; anal cone round with two long hairs apically. Gonostylus bifurcated, dorsal branch short, slightly swollen apically, with hairs; ventral branch longer and broader than dorsal branch, round apically, with long hairs. Gonocoxal lobe bifurcated, outer gonocoxal lobe transparent, S-shaped, round apically; inner gonocoxal lobe digitiform, transparent. Hypandrium nearly triangular, twice as long as the width, round and slightly narrow basally, middle of each lateral margin slightly concave, posterior margin concave, with several brown hairs laterally. Dorsal paramere with posterior margin round; dorsal carina apparent, tip slightly blunt.</p><p><bold>Female</bold>. Unknown.</p></tp:treatment-sec><tp:treatment-sec sec-type="type material" id="SECID0EUQAE"><title>Type material.</title><p><bold><italic>Holotype</italic></bold>: male (<named-content xmlns:xlink="http://www.w3.org/1999/xlink" content-type="dwc:institutional_code" xlink:type="simple">CAU</named-content>), China: Sichuan Province, Wenchuan County, Gengda, Fuyuan inn (Light trap), 2016.V.24, Zehui Kang.</p></tp:treatment-sec><tp:treatment-sec sec-type="distribution" id="SECID0EDRAE"><title>Distribution.</title><p>Currently known only from China (Sichuan).</p></tp:treatment-sec><tp:treatment-sec sec-type="etymology" id="SECID0EIRAE"><title>Etymology.</title><p>The specific name refers to the type locality Gengda.</p></tp:treatment-sec><tp:treatment-sec sec-type="remarks" id="SECID0ENRAE"><title>Remarks.</title><p>This new species is very similar to <italic><tp:taxon-name><tp:taxon-name-part taxon-name-part-type="genus" reg="Blepharicera">B.</tp:taxon-name-part><tp:taxon-name-part taxon-name-part-type="species" reg="parva">parva</tp:taxon-name-part></tp:taxon-name></italic> Zwick &amp; Arefina, 2005 from the Russian Far East but can be separated by the cercus being tapered posteriorly and the outer gonocoxal lobe being S-shaped. In <italic><tp:taxon-name><tp:taxon-name-part taxon-name-part-type="genus" reg="Blepharicera">B.</tp:taxon-name-part><tp:taxon-name-part taxon-name-part-type="species" reg="parva">parva</tp:taxon-name-part></tp:taxon-name></italic>, the cercus is round, and the outer gonocoxal lobe is digitiform (<xref ref-type="bibr" rid="B27">Zwick and Arefina 2005</xref>). This new species is also similar to <italic><tp:taxon-name><tp:taxon-name-part taxon-name-part-type="genus" reg="Blepharicera">B.</tp:taxon-name-part><tp:taxon-name-part taxon-name-part-type="species" reg="yamasakii">yamasakii</tp:taxon-name-part></tp:taxon-name></italic> from China, but it can be separated from the latter by the mid coxa without hairy projection in male, and the triangular cercus. In <italic><tp:taxon-name><tp:taxon-name-part taxon-name-part-type="genus" reg="Blepharicera">B.</tp:taxon-name-part><tp:taxon-name-part taxon-name-part-type="species" reg="yamasakii">yamasakii</tp:taxon-name-part></tp:taxon-name></italic>, the mid coxa has a conical projection in the male which is about half as long as trochanter and has densely stiff black bristles towards tip, and the cercus is semicircular (<xref ref-type="bibr" rid="B16">Kitakami 1950</xref>).</p></tp:treatment-sec><ref-list><ref id="B27"><mixed-citation xmlns:xlink="http://www.w3.org/1999/xlink" xlink:type="simple"><person-group><name name-style="western"><surname>Zwick</surname><given-names>P</given-names></name><name name-style="western"><surname>Arefina</surname><given-names>T</given-names></name></person-group> (<year>2005</year>) <article-title>The net-winged midges (<tp:taxon-name><tp:taxon-name-part taxon-name-part-type="order">Diptera</tp:taxon-name-part></tp:taxon-name>: <tp:taxon-name><tp:taxon-name-part taxon-name-part-type="family">Blephariceridae</tp:taxon-name-part></tp:taxon-name>) of the Russian Far East.</article-title><source>Bonner Zoologische Beiträge</source><volume>53</volume>(<issue>2004</issue>): <fpage>333</fpage>–<lpage>357</lpage>.</mixed-citation></ref><ref id="B16"><mixed-citation xmlns:xlink="http://www.w3.org/1999/xlink" xlink:type="simple"><person-group><name name-style="western"><surname>Kitakami</surname><given-names>S</given-names></name></person-group> (<year>1950</year>) <article-title>The revision of the <tp:taxon-name><tp:taxon-name-part taxon-name-part-type="family">Blephariceridae</tp:taxon-name-part></tp:taxon-name> of Japan and adjacent territories.</article-title><source>The Journal of Kumamoto Women’s University</source><volume>2</volume>: <fpage>15</fpage>–<lpage>90</lpage>.</mixed-citation></ref></ref-list></tp:taxon-treatment>
