# Supplementary material for: ﻿The genus Blepharicera Macquart, 1843 newly recorded from Sichuan, China with descriptions of three new species (Diptera, Blephariceridae)
Source: Zookeys. 2022 Feb 4;1085:51–68. doi: 10.3897/zookeys.1085.75885 (PMC8837499; doi:10.3897/zookeys.1085.75885)
Supplement: XML Treatment for Blepharicera balangshana [file zookeys.1085.75885-treatment2.xml]

<!DOCTYPE tp:taxon-treatment
  PUBLIC "-//TaxonX//DTD Taxonomic Treatment Publishing DTD v0 20100105//EN" "tax-treatment-NSO.dtd">
<tp:taxon-treatment xmlns:tp="http://www.plazi.org/taxpub"><tp:treatment-meta><kwd-group><label>Taxon classification</label><kwd>
                <named-content content-type="kingdom">Animalia</named-content>
              </kwd><kwd>
                <named-content content-type="order">Diptera</named-content>
              </kwd><kwd>
                <named-content content-type="family">Blephariceridae</named-content>
              </kwd></kwd-group><mixed-citation publication-type="journal"><person-group><name><surname>Zhang</surname><given-names>Xiao</given-names></name><name><surname>Kang</surname><given-names>Zehui</given-names></name></person-group><article-title>﻿The genus <italic><tp:taxon-name><tp:taxon-name-part taxon-name-part-type="genus" reg="Blepharicera">Blepharicera</tp:taxon-name-part></tp:taxon-name></italic> Macquart, 1843 newly recorded from Sichuan, China with descriptions of three new species (<tp:taxon-name><tp:taxon-name-part taxon-name-part-type="order">Diptera</tp:taxon-name-part></tp:taxon-name>, <tp:taxon-name><tp:taxon-name-part taxon-name-part-type="family">Blephariceridae</tp:taxon-name-part></tp:taxon-name>)</article-title><source>Zookeys</source><day>04</day><month>02</month><year>2022</year><volume>1085</volume><fpage>51</fpage><lpage>68</lpage><pub-id pub-id-type="doi">10.3897/zookeys.1085.75885</pub-id></mixed-citation></tp:treatment-meta><tp:nomenclature><label>﻿</label><tp:taxon-name>
              <object-id xmlns:xlink="http://www.w3.org/1999/xlink" content-type="arpha" xlink:type="simple">27B98F14-E29C-5062-8525-2E5D738D387A</object-id>
              <tp:taxon-name-part taxon-name-part-type="genus" reg="Blepharicera">Blepharicera</tp:taxon-name-part>
              <tp:taxon-name-part taxon-name-part-type="species" reg="balangshana">balangshana</tp:taxon-name-part>
              <object-id xmlns:xlink="http://www.w3.org/1999/xlink" content-type="zoobank" xlink:type="simple">http://zoobank.org/5A4EDC48-D0B5-48B9-819E-A5796ADF6C02</object-id>
            </tp:taxon-name><tp:taxon-status xmlns:xlink="http://www.w3.org/1999/xlink" xlink:type="simple">sp. nov.</tp:taxon-status><xref ref-type="fig" rid="F4">Figs 4</xref><xref ref-type="fig" rid="F5">, 5</xref><xref ref-type="fig" rid="F6">, 6</xref></tp:nomenclature><tp:treatment-sec sec-type="diagnosis" id="SECID0E3UAE"><title>Diagnosis.</title><p>Compound eye with dorsal division as large as ventral division in the male. Scutellum pale brown with anterior margin yellow. Rs as long as r-m. Cercus triangular. Gonostylus slightly swollen and notched apically. Dorsal carina apparent, tip nearly perpendicular. Genital fork X-shaped in female.</p></tp:treatment-sec><tp:treatment-sec sec-type="description" id="SECID0EBVAE"><title>Description.</title><p><bold>Male.</bold> Body length 4.50–5.00 mm, wing length 6.00–6.50 mm, wing width 2.00–2.50 mm.</p><p><bold><italic>Head</italic></bold> (Figs <xref ref-type="fig" rid="F4">4a</xref>, <xref ref-type="fig" rid="F5">5a, b</xref>) pruinose, uniformly brown with dark brown hairs. Compound eyes dichoptic, interocular ridge absent; each compound eye divided, callis oculi absent; dorsal division contiguous with ventral division, as large as ventral division; dorsal division with 20 rows of ommatidia, ommatidia red-orange, larger in diameter, with omatrichia; ventral division black with omatrichia. Ocelli brownish yellow. Scape and pedicel oval, brown with brownish black hairs; first flagellomere constricted at base, flared at apex, basal 1/2 brownish yellow, apical 1/2 brownish black, with brownish black hairs; other flagellomeres cylindrical, brownish black with brownish black hairs; ultimate flagellomere 1.6 times length of penultimate flagellomere. Clypeus oval, brownish yellow, twice as long as the width; labrum brownish yellow; labellum brownish yellow with brown hairs; proboscis about 0.63 times length of head width. Palpus with five segments, 1<sup>st</sup> segment almost invisible; 2<sup>nd</sup> and 3<sup>rd</sup> segments cylindrical, yellow with brown hairs; 4<sup>th</sup> segment cylindrical, slightly swollen apically, basal 1/2 yellow, apical 1/2 brownish black, with brown hairs; 5<sup>th</sup> segment slender, brownish yellow with brown hairs; relative length of distal four segments as 1.0: 1.0: 1.1: 2.3.</p><fig id="F4" position="float" orientation="portrait"><object-id xmlns:xlink="http://www.w3.org/1999/xlink" content-type="doi" xlink:type="simple">10.3897/zookeys.1085.75885.figure4</object-id><object-id xmlns:xlink="http://www.w3.org/1999/xlink" content-type="arpha" xlink:type="simple">61D7334A-57F3-5461-90E4-D4EDA0899DCE</object-id><label>Figure 4.</label><caption><p><italic><tp:taxon-name><tp:taxon-name-part taxon-name-part-type="genus" reg="Blepharicera">Blepharicera</tp:taxon-name-part><tp:taxon-name-part taxon-name-part-type="species" reg="balangshana">balangshana</tp:taxon-name-part></tp:taxon-name></italic> sp. nov. <bold>a</bold> habitus of male, lateral view <bold>b</bold> thorax, dorsal view <bold>c</bold> wing. Scale bars: 1.0 mm (<bold>a</bold>); 0.25 mm (<bold>b, c</bold>).</p></caption><graphic xmlns:xlink="http://www.w3.org/1999/xlink" xlink:href="zookeys-1085-051-g004.jpg" position="float" orientation="portrait" xlink:type="simple" id="oo_641892.jpg"><uri content-type="original_file" xlink:type="simple">https://binary.pensoft.net/fig/641892</uri></graphic></fig><p><bold><italic>Thorax</italic></bold> (Fig. <xref ref-type="fig" rid="F4">4b</xref>) pruinose. Pronotum and propleuron brown without hairs. Mesonotum dark brown with middle area of posterior margin yellow; scutellum pale brown with anterior margin yellow, with numerous hairs grouped at posterolateral corner; metanotum brown; episternum brown; epimeron yellow. Relative length of femur, tibiae and 1<sup>st</sup> to 5<sup>th</sup> tarsomeres in fore leg as 15: 13: 7.4: 3.4: 2: 1: 1, in mid leg as 15.4: 12.8: 7.4: 2.6: 2.4: 1: 1, in hind leg as 23: 20: 7.2: 2: 1.4: 1: 1. Fore coxa pale with basal margin brownish yellow, with brownish yellow hairs; mid and hind coxae pale with brownish black hairs; trochanters pale, anterior margin with black spot apically, with brownish black hairs; femora yellow basally and gradually darkened apically, with brownish black hairs; fore and mid tibiae brown with brownish black hairs; hind tibia brownish yellow with brownish black hairs; tarsomeres brown with brownish black hairs; claw brown. Tibial spurs 0–0–0. Wing (Fig. <xref ref-type="fig" rid="F4">4c</xref>) slightly brown apically, apical 1/3 of sc brown; veins brown. Sc rudimentary, not ending at base of Rs; Rs slightly curved basally, as long as r-m; R<sub>4</sub> wavy, the length from end of R<sub>1</sub> to end of R<sub>4</sub> shorter than length from end of R<sub>4</sub> to end of R<sub>5</sub>; r-m straight, included angle between r-m and Rs less than 90 degrees; the length from end of M<sub>1</sub> to end of M<sub>2</sub> as long as the length from end of M<sub>2</sub> to end of CuA<sub>1</sub>. Base of halter pale, apex of halter brown with brownish black hairs.</p><p><bold><italic>Abdomen</italic>.</bold> First tergum brown with middle area pale, 2<sup>nd</sup> tergum brown, 3<sup>rd</sup> to 5<sup>th</sup> terga brown with basal 1/3 brown, 6<sup>th</sup> to 8<sup>th</sup> terga brown; 1<sup>st</sup> sternum pale, 2<sup>nd</sup> to 6<sup>th</sup> sterna pale with brown stripes laterally, 7<sup>th</sup> sternum pale; abdomen with brown hairs. Male genitalia (Fig. <xref ref-type="fig" rid="F5">5c–f</xref>) brown. Epandrium trapeziform, posterior margin concave, with several brown hairs. Cercus triangular, inner margin bulge, with several brown hairs; anal cone round with two long hairs apically. Gonostylus slightly swollen and notched apically, outer side with a wide triangular lobe folded ventrally, with hairs. Gonocoxal lobe bifurcated, outer gonocoxal lobe transparent, rod-shaped, slightly curved; inner gonocoxal lobe transparent, rod-shaped, nearly straight, slenderer than outer gonocoxal lobe. Hypandrium rectangular, twice as long as the width, slightly narrow basally, posterior margin concave, with several brown hairs. Dorsal paramere with posterior margin round; dorsal carina apparent, tip nearly perpendicular.</p><fig id="F5" position="float" orientation="portrait"><object-id xmlns:xlink="http://www.w3.org/1999/xlink" content-type="doi" xlink:type="simple">10.3897/zookeys.1085.75885.figure5</object-id><object-id xmlns:xlink="http://www.w3.org/1999/xlink" content-type="arpha" xlink:type="simple">EAAD2CDC-4D65-53FB-A6B4-0A83DA547F97</object-id><label>Figure 5.</label><caption><p><italic><tp:taxon-name><tp:taxon-name-part taxon-name-part-type="genus" reg="Blepharicera">Blepharicera</tp:taxon-name-part><tp:taxon-name-part taxon-name-part-type="species" reg="balangshana">balangshana</tp:taxon-name-part></tp:taxon-name></italic> sp. nov. <bold>a</bold> male head, frontal view <bold>b</bold> male head, lateral view <bold>c</bold> male genitalia, dorsal view <bold>d</bold> male genitalia, ventral view <bold>e</bold> aedegal complex, dorsal view <bold>f</bold> tip of dorsal paramere, lateral view. Scale bars: 0.25 mm (<bold>a, b</bold>); 0.10 mm (<bold>c–f</bold>).</p></caption><graphic xmlns:xlink="http://www.w3.org/1999/xlink" xlink:href="zookeys-1085-051-g005.jpg" position="float" orientation="portrait" xlink:type="simple" id="oo_641893.jpg"><uri content-type="original_file" xlink:type="simple">https://binary.pensoft.net/fig/641893</uri></graphic></fig><p><bold>Female</bold>. Body length 6.00 mm, wing length 7.50 mm, wing width 2.75 mm.</p><p><bold><italic>Head</italic></bold> (Fig. <xref ref-type="fig" rid="F6">6a</xref>) pruinose. Compound eyes subholoptic, interocular ridge present; each compound eye divided, callis oculi present; dorsal division separated from ventral division, as large as ventral division; dorsal division with about 20 rows of ommatidia, ommatidia red-orange, larger in diameter, with omatrichia; ventral division black with omatrichia. Scape oval, brown with brown hairs; pedicel conical, dark brown with brown hairs; first flagellomere constricted at base, flared at apex, basal 1/2 brownish yellow, apical 1/2 brownish black, with brownish black hairs; other flagellomeres cylindrical, tapering apically, brownish black with brownish black hairs; ultimate flagellomere 1.47 times length of penultimate flagellomere. Labrum brown; labellum pale with brown hairs; mandibles absent; proboscis about 0.74 times length of head width. Palpus with five segments, 1<sup>st</sup> segment almost invisible, yellow with brownish black hairs; 2<sup>nd</sup> segment cylindrical, yellow with brownish black hairs; 3<sup>rd</sup> and 4<sup>th</sup> segments cylindrical, brownish yellow with brownish black hairs; 5<sup>th</sup> segment slender, cylindrical, brownish yellow with brownish black hairs; relative length of distal four segments as 1.0: 1.5: 1.5: 2.2. Tibial spurs 0–0–0. Terminalia (Fig. <xref ref-type="fig" rid="F6">6b</xref>): 8<sup>th</sup> sternite bilobate, medial depression W-shaped, with six hairs laterally; genital fork X-shaped; hypogynial plate broad basally, bilobate posteriorly, each lobe round apically, intervalvular area U-shaped, with short hairs posteriorly; epiproct with two prominent hairs apically; spermathecae three in number.</p><fig id="F6" position="float" orientation="portrait"><object-id xmlns:xlink="http://www.w3.org/1999/xlink" content-type="doi" xlink:type="simple">10.3897/zookeys.1085.75885.figure6</object-id><object-id xmlns:xlink="http://www.w3.org/1999/xlink" content-type="arpha" xlink:type="simple">68565F6A-FFCD-5909-8209-3729521A1AC8</object-id><label>Figure 6.</label><caption><p><italic><tp:taxon-name><tp:taxon-name-part taxon-name-part-type="genus" reg="Blepharicera">Blepharicera</tp:taxon-name-part><tp:taxon-name-part taxon-name-part-type="species" reg="balangshana">balangshana</tp:taxon-name-part></tp:taxon-name></italic> sp. nov. <bold>a</bold> female head, frontal view <bold>b</bold> female terminal, ventral view. Scale bars: 0.25 mm (<bold>a</bold>); 0.10 mm (<bold>b</bold>). Abbreviations: gf = genital fork; hyp p = hypogynial plate; st 8 = eight sternite.</p></caption><graphic xmlns:xlink="http://www.w3.org/1999/xlink" xlink:href="zookeys-1085-051-g006.jpg" position="float" orientation="portrait" xlink:type="simple" id="oo_641894.jpg"><uri content-type="original_file" xlink:type="simple">https://binary.pensoft.net/fig/641894</uri></graphic></fig></tp:treatment-sec><tp:treatment-sec sec-type="type material" id="SECID0EN3AE"><title>Type material.</title><p><bold><italic>Holotype</italic></bold>: male (<named-content xmlns:xlink="http://www.w3.org/1999/xlink" content-type="dwc:institutional_code" xlink:type="simple">CAU</named-content>), China: Sichuan Province, Xiaojin County, Mount Balangshan, 2013.VII.9, 3281 m, Xiaoyan Liu; <bold><italic>Paratypes</italic></bold>: 5 males 1 female (<abbrev xmlns:xlink="http://www.w3.org/1999/xlink" xlink:title="Entomological Museum of Qingdao Agricultural University" id="ABBRID0E63AE" xlink:type="simple">QAU</abbrev>), same data as holotype.</p></tp:treatment-sec><tp:treatment-sec sec-type="distribution" id="SECID0ED4AE"><title>Distribution.</title><p>Currently known only from China (Sichuan).</p></tp:treatment-sec><tp:treatment-sec sec-type="etymology" id="SECID0EI4AE"><title>Etymology.</title><p>The specific name refers to the type locality Mount Balangshan.</p></tp:treatment-sec><tp:treatment-sec sec-type="remarks" id="SECID0EN4AE"><title>Remarks.</title><p>This new species is very similar to <italic><tp:taxon-name><tp:taxon-name-part taxon-name-part-type="genus" reg="Blepharicera">B.</tp:taxon-name-part><tp:taxon-name-part taxon-name-part-type="species" reg="indica">indica</tp:taxon-name-part></tp:taxon-name></italic> (Brunetti, 1911) from Afghanistan, Pakistan, Sri Lanka and India but can be separated by the apex of the gonostylus being slightly swollen and notched, the dorsal carina being apparent with nearly perpendicular tip. In <italic><tp:taxon-name><tp:taxon-name-part taxon-name-part-type="genus" reg="Blepharicera">B.</tp:taxon-name-part><tp:taxon-name-part taxon-name-part-type="species" reg="indica">indica</tp:taxon-name-part></tp:taxon-name></italic>, the apex of gonostylus is not swollen or notched, and the dorsal carina is inapparent (<xref ref-type="bibr" rid="B28">Zwick 1990</xref>). This new species is also similar to <italic><tp:taxon-name><tp:taxon-name-part taxon-name-part-type="genus" reg="Blepharicera">B.</tp:taxon-name-part><tp:taxon-name-part taxon-name-part-type="species" reg="asiatica">asiatica</tp:taxon-name-part></tp:taxon-name></italic> from Russia, Afghanistan, Pakistan, Sri Lanka and India, but it can be separated from the latter by the scutellum being pale brown with anterior margin yellow, the sterna of abdomen being mostly pale, and the dorsal carina with nearly perpendicular tip. In <italic><tp:taxon-name><tp:taxon-name-part taxon-name-part-type="genus" reg="Blepharicera">B.</tp:taxon-name-part><tp:taxon-name-part taxon-name-part-type="species" reg="asiatica">asiatica</tp:taxon-name-part></tp:taxon-name></italic>, the scutellum and the sterna of abdomen are dark brown, the dorsal carina has a very pointed and downcurved tip which is almost parallel to plate sometimes (<xref ref-type="bibr" rid="B28">Zwick 1990</xref>).</p></tp:treatment-sec><ref-list><ref id="B28"><mixed-citation xmlns:xlink="http://www.w3.org/1999/xlink" xlink:type="simple"><person-group><name name-style="western"><surname>Zwick</surname><given-names>P</given-names></name></person-group> (<year>1990</year>) <article-title>Systematic notes on Holarctic <tp:taxon-name><tp:taxon-name-part taxon-name-part-type="family">Blephariceridae</tp:taxon-name-part></tp:taxon-name> (<tp:taxon-name><tp:taxon-name-part taxon-name-part-type="order">Diptera</tp:taxon-name-part></tp:taxon-name>).</article-title><source>Bonner Zoologische Beitraege</source><volume>41</volume>: <fpage>231</fpage>–<lpage>257</lpage>.</mixed-citation></ref></ref-list></tp:taxon-treatment>
