# Supplementary material for: ﻿The genus Blepharicera Macquart, 1843 newly recorded from Sichuan, China with descriptions of three new species (Diptera, Blephariceridae)
Source: Zookeys. 2022 Feb 4;1085:51–68. doi: 10.3897/zookeys.1085.75885 (PMC8837499; doi:10.3897/zookeys.1085.75885)
Supplement: XML Treatment for Blepharicera kongsica [file zookeys.1085.75885-treatment3.xml]

<!DOCTYPE tp:taxon-treatment
  PUBLIC "-//TaxonX//DTD Taxonomic Treatment Publishing DTD v0 20100105//EN" "tax-treatment-NSO.dtd">
<tp:taxon-treatment xmlns:tp="http://www.plazi.org/taxpub"><tp:treatment-meta><kwd-group><label>Taxon classification</label><kwd>
                <named-content content-type="kingdom">Animalia</named-content>
              </kwd><kwd>
                <named-content content-type="order">Diptera</named-content>
              </kwd><kwd>
                <named-content content-type="family">Blephariceridae</named-content>
              </kwd></kwd-group><mixed-citation publication-type="journal"><person-group><name><surname>Zhang</surname><given-names>Xiao</given-names></name><name><surname>Kang</surname><given-names>Zehui</given-names></name></person-group><article-title>﻿The genus <italic><tp:taxon-name><tp:taxon-name-part taxon-name-part-type="genus" reg="Blepharicera">Blepharicera</tp:taxon-name-part></tp:taxon-name></italic> Macquart, 1843 newly recorded from Sichuan, China with descriptions of three new species (<tp:taxon-name><tp:taxon-name-part taxon-name-part-type="order">Diptera</tp:taxon-name-part></tp:taxon-name>, <tp:taxon-name><tp:taxon-name-part taxon-name-part-type="family">Blephariceridae</tp:taxon-name-part></tp:taxon-name>)</article-title><source>Zookeys</source><day>04</day><month>02</month><year>2022</year><volume>1085</volume><fpage>51</fpage><lpage>68</lpage><pub-id pub-id-type="doi">10.3897/zookeys.1085.75885</pub-id></mixed-citation></tp:treatment-meta><tp:nomenclature><label>﻿</label><tp:taxon-name>
              <object-id xmlns:xlink="http://www.w3.org/1999/xlink" content-type="arpha" xlink:type="simple">E8D3DD9B-B540-5DE0-98A9-DFA3B0CDFF6E</object-id>
              <tp:taxon-name-part taxon-name-part-type="genus" reg="Blepharicera">Blepharicera</tp:taxon-name-part>
              <tp:taxon-name-part taxon-name-part-type="species" reg="kongsica">kongsica</tp:taxon-name-part>
              <object-id xmlns:xlink="http://www.w3.org/1999/xlink" content-type="zoobank" xlink:type="simple">http://zoobank.org/BFAAE688-7006-4834-9F59-67716BDEAAB7</object-id>
            </tp:taxon-name><tp:taxon-status xmlns:xlink="http://www.w3.org/1999/xlink" xlink:type="simple">sp. nov.</tp:taxon-status><xref ref-type="fig" rid="F7">Figs 7</xref><xref ref-type="fig" rid="F8">, 8</xref><xref ref-type="fig" rid="F9">, 9</xref></tp:nomenclature><tp:treatment-sec sec-type="diagnosis" id="SECID0E4AAG"><title>Diagnosis.</title><p>Compound eye with dorsal division 1/15 as large as ventral division in male. Tibial spurs 0–0–2 in female. Rs 1.2 times as long as r-m. Cercus triangular. Dorsal branch of gonostylus short and broad, slightly swollen apically; ventral branch longer and slenderer than dorsal branch. Outer gonocoxal lobe transparent, S-shaped; inner gonocoxal lobe fusiform. Dorsal carina inapparent. Genital fork V-shaped.</p></tp:treatment-sec><tp:treatment-sec sec-type="description" id="SECID0ECBAG"><title>Description.</title><p><bold>Male.</bold> Body length 4.00–4.50 mm.</p><p><bold><italic>Head</italic></bold> (Figs <xref ref-type="fig" rid="F7">7a</xref>, <xref ref-type="fig" rid="F8">8a, b</xref>) pruinose, uniformly dark brown with dark brown hairs. Compound eyes dichoptic, interocular ridge absent; each compound eye divided, callis oculi absent; dorsal division contiguous with ventral division, 1/15 as large as ventral division; dorsal division with 7–8 rows of ommatidia, ommatidia red-orange, larger in diameter, with brown omatrichia; ventral division black with omatrichia. Ocelli brownish yellow. Scape and pedicel oval, brown with brownish black hairs; first flagellomere conical, basal 1/2 brownish yellow, apical 1/2 brownish black, with brownish black hairs; other flagellomeres cylindrical, dark brown with dark brown hairs; ultimate flagellomere 1.2 times length of penultimate flagellomere. Clypeus rectangular, basal 1/2 brown, apical 1/2 brownish yellow, twice as long as the width. labrum brownish yellow; labellum brownish yellow with dark brown hairs; proboscis about 0.56 times length of head width. Palpus with five segments, 1<sup>st</sup> segment almost invisible; 2<sup>nd</sup> to 4<sup>th</sup> segments cylindrical, yellow with brown hairs; 5<sup>th</sup> segment slender, yellow with dark brown hairs; relative length of distal four segments as 1.0: 1.7: 1.4: 3.2.</p><fig id="F7" position="float" orientation="portrait"><object-id xmlns:xlink="http://www.w3.org/1999/xlink" content-type="doi" xlink:type="simple">10.3897/zookeys.1085.75885.figure7</object-id><object-id xmlns:xlink="http://www.w3.org/1999/xlink" content-type="arpha" xlink:type="simple">054895DA-ABD0-5EA7-8B81-1A3286D8FEC8</object-id><label>Figure 7.</label><caption><p><italic><tp:taxon-name><tp:taxon-name-part taxon-name-part-type="genus" reg="Blepharicera">Blepharicera</tp:taxon-name-part><tp:taxon-name-part taxon-name-part-type="species" reg="kongsica">kongsica</tp:taxon-name-part></tp:taxon-name></italic> sp. nov. <bold>a</bold> habitus of male, lateral view <bold>b</bold> thorax, dorsal view <bold>c</bold> wing. Scale bars: 1.0 mm (<bold>a</bold>); 0.25 mm (<bold>b, c</bold>).</p></caption><graphic xmlns:xlink="http://www.w3.org/1999/xlink" xlink:href="zookeys-1085-051-g007.jpg" position="float" orientation="portrait" xlink:type="simple" id="oo_641895.jpg"><uri content-type="original_file" xlink:type="simple">https://binary.pensoft.net/fig/641895</uri></graphic></fig><p><bold><italic>Thorax</italic></bold> (Fig. <xref ref-type="fig" rid="F7">7b</xref>) pruinose. Pronotum and propleuron dark brown without hairs. Mesonotum mostly dark brown, except middle area of posterior margin of scutum and middle area of scutellum light brown, scutellum with numerous hairs grouped at posterolateral corner; episternum dark brown; anepimeron yellow, katepimeron light brown. Relative length of femur, tibiae and 1<sup>st</sup> to 5<sup>th</sup> tarsomeres in mid leg as 10.0: 9.3: 5.3: 2.1: 1.3: 1: 1.3, in hind leg as 18: 15.8: 6.4: 2: 1.3: 1: 1.3. Fore coxa dark brown with dark brown hairs; mid and hind coxae pale with brownish black hairs; trochanters pale, anterior margin with black spot apically, with brownish black hairs; fore and mid femora brownish yellow basally and gradually darkened to dark brown apically, with dark brown hairs; hind femur yellow basally and gradually darkened to dark brown apically, with dark brown hairs; fore and mid tibiae dark brown with dark brown hairs; hind tibia brown with dark brown hairs. Tibial spurs 0–0–0. Wing (Fig. <xref ref-type="fig" rid="F7">7c</xref>) slightly brown apically; veins brown. Sc rudimentary, not ending at base of Rs; Rs slightly curved basally, 1.2 times as long as r-m; R<sub>4</sub> wavy, the length from end of R<sub>1</sub> to end of R<sub>4</sub> shorter than length from end of R<sub>4</sub> to end of R<sub>5</sub>; r-m straight, including angle between r-m and Rs less than 90 degrees; the length from end of M<sub>1</sub> to end of M<sub>2</sub> longer than the length from end of M<sub>2</sub> to end of CuA<sub>1</sub>. Base of halter pale, apex of halter brown with dark brown hairs. Base of halter pale, apex of halter brownish yellow with dark brown hairs.</p><p><bold><italic>Abdomen</italic>.</bold> First tergum brown with middle area pale, 2<sup>nd</sup> tergum brown, 3<sup>rd</sup> to 5<sup>th</sup> terga brown with basal 1/2 light brown, 6<sup>th</sup> to 8<sup>th</sup> terga dark brown; 1<sup>st</sup> sternum pale, 2<sup>nd</sup> to 7<sup>th</sup> sterna brown with brownish black stripes laterally; abdomen with dark brown hairs. Male genitalia (Fig. <xref ref-type="fig" rid="F8">8c–f</xref>) brown. Epandrium trapeziform, posterior margin concaved medially, with several brown hairs. Cercus triangular, inner margin bulge, with several brown hairs; anal cone flat with two long hairs apically. Gonostylus bifurcated, dorsal branch short and broad, slightly swollen apically, with hairs; ventral branch longer and slenderer than dorsal branch, with long hairs. Gonocoxal lobe bifurcated, outer gonocoxal lobe transparent, S-shaped, pointed apically; inner gonocoxal lobe fusiform, transparent. Hypandrium nearly rectangular, 1.5 times as long as the width, slightly narrow basally, posterior margin concave, with several brown hairs laterally. Dorsal paramere with posterior margin round; dorsal carina inapparent.</p><fig id="F8" position="float" orientation="portrait"><object-id xmlns:xlink="http://www.w3.org/1999/xlink" content-type="doi" xlink:type="simple">10.3897/zookeys.1085.75885.figure8</object-id><object-id xmlns:xlink="http://www.w3.org/1999/xlink" content-type="arpha" xlink:type="simple">D3916307-98EB-5642-A5AC-F2E3BD5D8EBE</object-id><label>Figure 8.</label><caption><p><italic><tp:taxon-name><tp:taxon-name-part taxon-name-part-type="genus" reg="Blepharicera">Blepharicera</tp:taxon-name-part><tp:taxon-name-part taxon-name-part-type="species" reg="kongsica">kongsica</tp:taxon-name-part></tp:taxon-name></italic> sp. nov. <bold>a</bold> male head, frontal view <bold>b</bold> male head, lateral view <bold>c</bold> male genitalia, dorsal view <bold>d</bold> male genitalia, ventral view <bold>e</bold> aedegal complex, dorsal view <bold>f</bold> tip of dorsal paramere, lateral view. Scale bars: 0.25 mm (<bold>a, b</bold>); 0.10 mm (<bold>c–f</bold>).</p></caption><graphic xmlns:xlink="http://www.w3.org/1999/xlink" xlink:href="zookeys-1085-051-g008.jpg" position="float" orientation="portrait" xlink:type="simple" id="oo_641896.jpg"><uri content-type="original_file" xlink:type="simple">https://binary.pensoft.net/fig/641896</uri></graphic></fig><p><bold>Female</bold>. Body length 5.50–6.00 mm, wing length 6.50–7.00 mm, wing width 2.25–2.50 mm.</p><p><bold><italic>Head</italic></bold> (Fig. <xref ref-type="fig" rid="F9">9a</xref>) pruinose. Compound eyes subholoptic, interocular ridge present; each compound eye divided, callis oculi present; dorsal division separated from ventral division, as large as ventral division; dorsal division with about 14 rows of ommatidia, ommatidia red-orange, larger in diameter, with omatrichia; ventral division black with omatrichia. Scape oval, brownish black with brownish black hairs; pedicel conical, brownish black with brownish black hairs; first flagellomere constricted at base, flared at apex, basal 1/2 brown, apical 1/2 brownish black, with brownish black hairs; other flagellomeres cylindrical, tapering apically, brownish black with brownish black hairs; ultimate flagellomere 1.8 times length of penultimate flagellomere. Clypeus brownish black; labrum brown; labellum brownish yellow with brownish black hairs; mandibles brown; proboscis about 0.8 times length of head width. Palpus with five segments, 1<sup>st</sup> segment almost invisible, brownish yellow with brownish black hairs; 2<sup>nd</sup> to 5<sup>th</sup> segments cylindrical, brownish yellow with brownish black hairs; relative length of distal four segments as 1.0: 1.2: 1.2: 1.5. Fore coxa dark brown with brownish black hairs; mid and hind coxae pale with brownish black hairs; trochanters pale, anterior margin with black spot apically, with brownish black hairs; fore and mid femora brownish yellow basally and gradually darkened to dark brown apically, with dark brown hairs; hind femur yellow basally and gradually darkened to dark brown apically, with dark brown hairs; fore and mid tibiae dark brown with brownish black hairs; hind tibia brown with brownish black hairs. Tibial spurs 0–0–2. Terminalia (Fig. <xref ref-type="fig" rid="F9">9b</xref>): 8<sup>th</sup> sternite bilobate, medial depression broadly U-shaped, with several hairs laterally; genital fork V-shaped; hypogynial plate broad basally, bilobate posteriorly, each lobe round apically, intervalvular area U-shaped; spermathecae three in number.</p><fig id="F9" position="float" orientation="portrait"><object-id xmlns:xlink="http://www.w3.org/1999/xlink" content-type="doi" xlink:type="simple">10.3897/zookeys.1085.75885.figure9</object-id><object-id xmlns:xlink="http://www.w3.org/1999/xlink" content-type="arpha" xlink:type="simple">D559431C-FD72-5576-BB05-5CDA6404615D</object-id><label>Figure 9.</label><caption><p><italic><tp:taxon-name><tp:taxon-name-part taxon-name-part-type="genus" reg="Blepharicera">Blepharicera</tp:taxon-name-part><tp:taxon-name-part taxon-name-part-type="species" reg="kongsica">kongsica</tp:taxon-name-part></tp:taxon-name></italic> sp. nov. <bold>a</bold> female head, frontal view <bold>b</bold> female terminal, ventral view. Scale bars: 0.25 mm (<bold>a</bold>); 0.10 mm (<bold>b</bold>).</p></caption><graphic xmlns:xlink="http://www.w3.org/1999/xlink" xlink:href="zookeys-1085-051-g009.jpg" position="float" orientation="portrait" xlink:type="simple" id="oo_641897.jpg"><uri content-type="original_file" xlink:type="simple">https://binary.pensoft.net/fig/641897</uri></graphic></fig></tp:treatment-sec><tp:treatment-sec sec-type="type material" id="SECID0EGIAG"><title>Type material.</title><p><bold><italic>Holotype</italic></bold>: male (<named-content xmlns:xlink="http://www.w3.org/1999/xlink" content-type="dwc:institutional_code" xlink:type="simple">CAU</named-content>), China: Sichuan Province, Daofu County, Kongse, 2013.VIII.5, 2976 m, Xiaoyan Liu; <bold><italic>Paratypes</italic></bold>: 1 male 7 females (<abbrev xmlns:xlink="http://www.w3.org/1999/xlink" xlink:title="Entomological Museum of Qingdao Agricultural University" id="ABBRID0EYIAG" xlink:type="simple">QAU</abbrev>), same data as holotype.</p></tp:treatment-sec><tp:treatment-sec sec-type="distribution" id="SECID0E3IAG"><title>Distribution.</title><p>Currently known only from China (Sichuan).</p></tp:treatment-sec><tp:treatment-sec sec-type="etymology" id="SECID0EBJAG"><title>Etymology.</title><p>The specific name refers to the type locality Kongse.</p></tp:treatment-sec><tp:treatment-sec sec-type="remarks" id="SECID0EGJAG"><title>Remarks.</title><p>This new species is very similar to <italic><tp:taxon-name><tp:taxon-name-part taxon-name-part-type="genus" reg="Blepharicera">B.</tp:taxon-name-part><tp:taxon-name-part taxon-name-part-type="species" reg="japonica">japonica</tp:taxon-name-part></tp:taxon-name></italic> (Kitakami, 1931) from Japan but can be separated by the compound eyes being dichoptic in male and subholoptic in female, the facet of the dorsal division of the compound eye being larger than that of the ventral division, and the dorsal branch of the gonostylus being shorter than the ventral branch. In <italic><tp:taxon-name><tp:taxon-name-part taxon-name-part-type="genus" reg="Blepharicera">B.</tp:taxon-name-part><tp:taxon-name-part taxon-name-part-type="species" reg="japonica">japonica</tp:taxon-name-part></tp:taxon-name></italic>, the compound eyes are broadly separated in both sexes, the facet of the dorsal division of the compound eye is smaller than that of the ventral division, and the dorsal branch of the gonostylus is longer than the ventral branch (<xref ref-type="bibr" rid="B13">Kitakami 1931</xref>; <xref ref-type="bibr" rid="B28">Zwick 1990</xref>). This new species is also similar to <italic><tp:taxon-name><tp:taxon-name-part taxon-name-part-type="genus" reg="Blepharicera">B.</tp:taxon-name-part><tp:taxon-name-part taxon-name-part-type="species" reg="fasciata">fasciata</tp:taxon-name-part></tp:taxon-name></italic> (Westwood, 1842) from Europe and Asia, but it can be separated from the latter by the dorsal division of the compound eye being contiguous with ventral division in male, the dorsal branch of the gonostylus being shorter than the ventral branch, and the concaved posterior margin of the hypandrium being flat. In <italic><tp:taxon-name><tp:taxon-name-part taxon-name-part-type="genus" reg="Blepharicera">B.</tp:taxon-name-part><tp:taxon-name-part taxon-name-part-type="species" reg="fasciata">fasciata</tp:taxon-name-part></tp:taxon-name></italic>, the compound eye has a narrow area between the dorsal and ventral divisions in male, the dorsal branch of the gonostylus is as long as the ventral branch, and the concaved posterior margin of the hypandrium is convex medially (<xref ref-type="bibr" rid="B18">Mannheims 1935</xref>; <xref ref-type="bibr" rid="B28">Zwick 1990</xref>).</p></tp:treatment-sec><ref-list><ref id="B13"><mixed-citation xmlns:xlink="http://www.w3.org/1999/xlink" xlink:type="simple"><person-group><name name-style="western"><surname>Kitakami</surname><given-names>S</given-names></name></person-group> (<year>1931</year>) <article-title>The <tp:taxon-name><tp:taxon-name-part taxon-name-part-type="family">Blephariceridae</tp:taxon-name-part></tp:taxon-name> of Japan.</article-title><source>Memoirs of the College of Sciences, Kyoto Imperial University</source><volume>6</volume>: <fpage>53</fpage>–<lpage>108</lpage>.</mixed-citation></ref><ref id="B28"><mixed-citation xmlns:xlink="http://www.w3.org/1999/xlink" xlink:type="simple"><person-group><name name-style="western"><surname>Zwick</surname><given-names>P</given-names></name></person-group> (<year>1990</year>) <article-title>Systematic notes on Holarctic <tp:taxon-name><tp:taxon-name-part taxon-name-part-type="family">Blephariceridae</tp:taxon-name-part></tp:taxon-name> (<tp:taxon-name><tp:taxon-name-part taxon-name-part-type="order">Diptera</tp:taxon-name-part></tp:taxon-name>).</article-title><source>Bonner Zoologische Beitraege</source><volume>41</volume>: <fpage>231</fpage>–<lpage>257</lpage>.</mixed-citation></ref><ref id="B18"><mixed-citation xmlns:xlink="http://www.w3.org/1999/xlink" xlink:type="simple"><person-group><name name-style="western"><surname>Mannheims</surname><given-names>BJ</given-names></name></person-group> (<year>1935</year>) <article-title>Beiträge zur biologie und morphologie der Blepharoceriden (Dipt.).</article-title><source>Zoologische Forschungen</source><volume>2</volume>: <fpage>1</fpage>–<lpage>115</lpage>. [69 pls.]</mixed-citation></ref></ref-list></tp:taxon-treatment>
